# Supplementary material for: Detection of West Nile and Usutu Virus RNA in Autumn Season in Wild Avian Hosts in Northern Italy
Source: Viruses. 2023 Aug 20;15(8):1771. doi: 10.3390/v15081771 (PMC10458002; doi:10.3390/v15081771)
Supplement: Supplementary file 1 [file viruses-15-01771-s001.zip]

Archive with 1 entries (1 files):
- viruses-2566741-SI.pdf
